# Supplementary material for: Cluster analysis of Plasmodium RNA-seq time-course data identifies stage-specific co-regulated biological processes and regulatory elements
Source: F1000Res. 2016 Aug 8;5:ISCB Comm J-1932. [Version 1] doi: 10.12688/f1000research.9093.1 (PMC5155496; doi:10.12688/f1000research.9093.1)
Supplement: Data of cluster analysis of Plasmodium RNA-seq time-course data identifying stage-specific co-regulated biological processes and regulatory elements — The raw data of cluster analysis Plasmodium RNA-seq time-course data are provided. The readme file contains descriptions for each data file. [file f1000research-5-9787-s0000.tgz]

Archive with 1 entries (1 files):
- e7cb7cba-7a68-45e3-a356-0129d512ee3c_Raw_data.zip
